# Supplementary material for: Composition Distribution of the Thermal Soluble Organics from Naomaohu Lignite and Structural Characteristics of the Corresponding Insoluble Portions
Source: Molecules. 2024 Jun 11;29(12):2776. doi: 10.3390/molecules29122776 (PMC11207049; doi:10.3390/molecules29122776)
Supplement: Supplementary file 1 [file molecules-29-02776-s001.zip]

Archive with 1 entries (1 files):
- molecules-2947427-supplementary.pdf
